# Supplementary material for: Label-Free Saliva Test for Rapid Detection of Coronavirus Using Nanosensor-Enabled SERS
Source: Bioengineering (Basel). 2023 Mar 22;10(3):391. doi: 10.3390/bioengineering10030391 (PMC10045265; doi:10.3390/bioengineering10030391)
Supplement: Supplementary file 1 [file bioengineering-10-00391-s001.zip]

Archive with 1 entries (1 files):
- bioengineering-2237745-supplementary.pdf
